# Supplementary material for: Efficacy of Dietary Supplements to Reduce Liver Fat
Source: Nutrients. 2020 Jul 31;12(8):2302. doi: 10.3390/nu12082302 (PMC7469018; doi:10.3390/nu12082302)
Supplement: Supplementary file 1 [file nutrients-12-02302-s001.zip]

Archive with 1 entries (1 files):
- nutrients-862948-supplementary.docx
